# Supplementary material for: Effects of Polybrominated Diphenyl Ethers on Hormonal and Reproductive Health in E-Waste-Exposed Population: A Systematic Review
Source: Int J Environ Res Public Health. 2022 Jun 25;19(13):7820. doi: 10.3390/ijerph19137820 (PMC9265575; doi:10.3390/ijerph19137820)
Supplement: Supplementary file 1 [file ijerph-19-07820-s001.zip]

Archive with 4 entries (4 files):
- Supplementary material S1 - Methods.pdf
- Supplementary material S2 - Description of studies.xlsx
- Supplementary material S3 - Risk assessment of studies.xlsx
- Supplementary material S4 - Overall quality and strength assessment.xlsx
