# Supplementary material for: Effects of Polybrominated Diphenyl Ethers on Hormonal and Reproductive Health in E-Waste-Exposed Population: A Systematic Review
Source: Int J Environ Res Public Health. 2022 Jun 25;19(13):7820. doi: 10.3390/ijerph19137820 (PMC9265575; doi:10.3390/ijerph19137820)
Supplement: Supplementary file 1 [file ijerph-19-07820-s001.zip › Supplementary material S2 - Description of studies.xlsx]

## Sheet: Contents
Serial number	Content
1	Included Studies
2	Exposure and Biometric Data
3	Correlation Data - Thyroid Hormones
4	Correlation Data - Reproductive Hormones
5	Correlation Data - Other Hormones
6	Correlation Data - Neonatal Health
7	Correlation Data - Semen Quality
Click on a cell to jump to the sheet

## Sheet: 1 Included studies
Reference	Author and Year	Title	Hormonal health						Reproductive health
			Thyroid hormones	Reproductive hormones	Other hormones				Neonatal health	Semen quality
					ACTH	Cortisol	Growth Hormone	IGF-1
[39]	(Eguchi et al., 2015)	Residue profiles of organohalogen compounds in human serum from e-waste recycling sites in North Vietnam – Association with thyroid hormone levels	●
[40]	(Gravel et al., 2020)	Multi-exposures to suspected endocrine disruptors in electronic waste recycling workers – Associations with thyroid and reproductive hormones	●	●
[41]	(Guo et al., 2020)	Changes in thyroid hormone related proteins and gene expression induced by polychlorinated biphenyls and halogen flame retardants exposure of children in a Chinese e-waste recycling area	●
[42]	(Guo et al., 2019)	Disruption of thyroid hormone regulated proteins and gene expression by polychlorinated biphenyls, polybrominated diphenyl ethers and new flame retardants in residents of an e-waste region	●
[43]	(Julander et al., 2005)	Polybrominated diphenyl ethers – Plasma levels and thyroid status of workers at an electronic recycling facility	●
[44]	(Lv et al., 2015)	Polychlorinated biphenyls and polybrominated biphenyl ethers in adipose tissue and matched serum from an E-waste recycling area (Wenling, China)	●						●
[45]	(Wang et al., 2010)	Examining the relationship between brominated flame retardants (BFR) exposure and changes of thyroid hormone levels around e-waste dismantling sites	●
[46]	(P. Xu et al., 2014)	Association of PCB, PBDE and PCDD/F body burdens with hormone levels for children in an e-waste dismantling area of Zhejiang Province, China	●		●	●	●
[47]	(P. Xu et al., 2015)	Effects of PCBs and PBDEs on thyroid hormone, lymphocyte proliferation, hematology and kidney injury markers in residents of an e-waste dismantling area in Zhejiang, China	●
[48]	(X. Xu et al., 2014)	Elevated serum polybrominated diphenyl ethers and alteration of thyroid hormones in children from Guiyu, China	●					●
[49]	(Yu et al., 2019)	Polybrominated diphenyl ethers in human serum, semen and indoor dust – Effects on hormones balance and semen quality	●	●						●
[50]	(J. Zheng et al., 2017)	Disruption of thyroid hormone (TH) levels and TH-regulated gene expression by polybrominated diphenyl ethers (PBDEs), polychlorinated biphenyls (PCBs), and hydroxylated PCBs in e-waste recycling workers	●
[51]	(M. Y. Zheng et al., 2017)	Partitioning of polybrominated biphenyl ethers from mother to fetus and potential health-related implications	●						●
[52]	(Guo et al., 2018)	Human Sex Hormone Disrupting Effects of New Flame Retardants and Their Interactions with Polychlorinated Biphenyls, Polybrominated Diphenyl Ethers, a Case Study in South China		●
[53]	(Yu et al., 2018)	Associations between PBDEs exposure from house dust and human semen quality at an e-waste areas in South China – A pilot study								●
[54]	(Li et al., 2018)	Proteomic evaluation of human umbilical cord tissue exposed to polybrominated diphenyl ethers in an e-waste recycling area							●
[55]	(Wu et al., 2010)	Polybrominated diphenyl ethers in umbilical cord blood and relevant factors in neonates from Guiyu, China							●
[56]	(L. Xu et al., 2015)	Polybrominated diphenyl ethers in human placenta associated with neonatal physiological development at a typical e-waste recycling area in China							●
[57]	(Xu et al., 2013)	Placental IGF-1 and IGFBP-3 expression correlate with umbilical cord blood PAH and PBDE levels from prenatal exposure to electronic waste						●	●

## Sheet: 2 Exposure & Biometric Data
Study authors	∑PBDE congeners	Arm	PBDE congeners (lipid adjusted)									Thyroid hormones					Reproductive hormones												Other hormones				Semen quality			Neonatal health									Types of statistical tool(s) used
																	Male						Female
			BDE-28	BDE-47	BDE-99	BDE-100	BDE-153	BDE-154	BDE-183	BDE-209	ΣPBDE	TT3	TT4	FT3	FT4	TSH	Total T	Free T	Pr	FSH	LH	E2	Total T	Free T	Pr	FSH	LH	E2	ACTH	Cortisol	Growth Hormone	IGF-1	Semen volume	Sperm concentration	Total sperm count	Delivery mode	Sex	Gestational age	Neonatal weight	Birth length	Apgar score	Premature deliveries	Still births	Birth defects
			ng/g	ng/g	ng/g	ng/g	ng/g	ng/g	ng/g	ng/g	ng/g	n mol/L	n mol/L	p mol/L	p mol/L	μIU/L	nmol/L	pmol/L	nmol/L	IU/L	IU/L	pmol/L	nmol/L	pmol/L	nmol/L	IU/L	IU/L	pmol/L	pg/ml	ng/ml	ng/ml	ng/ml	ml	10^6 sperm/ml	10^6 sperm/ejection	Natural/caesarean	M/F	Weeks	g	cm	Scale of 10	n (%)	n (%)	n (%)
[39]	BDE 28, 47, 99, 153, 183, 197, 207, and 209	Exposed	Absent from tables	0.2 (0.15)*	0.12 (0.14)	0.01 (0.016)	0.019 (0.037)*		0.0039 (0.0093)*	0.042 (0.086)*	0.41 (0.36)*	1.2 (0.29)*	81 (17)*	3.4 (0.72)*	1.3 (0.20)	1.6 (0.90)																													Multiple generalized linear regression
		Control		0.14 (0.062)*	0.084 (0.049)	0.012 (0.041)	<0.001 (0)*		0.00023 (0.00079)*	0.012 (0.022)*	0.25 (0.095)*	1.5 (0.65)*	85 (12)*	3.8 (1.3)*	1.3 (0.18)	1.8 (1.5)
[40]	BDE 15, 17, 25, 28, 33, 47, 99, 100, 153, 154, 183, 209	E-waste facility	Detected in less than 40% samples	12 (35)	Detected in less than 40% samples	Detected in less than 40% samples	8.0 (11)	Detected in less than 40% samples	Detected in less than 40% samples	32 (44)		1.6 (0.27)	89 (15)	5.0 (0.55)	15 (1.9)	1.8 (1.3)	12 (4.5)	226 (71)		5.7 (4.6)	5.5 (2.5)	91 (38)	0.76 (0.42)	12 (9.2)																					Linear regression multivariable
		Other recycling facility		13 (21)			12 (16)			3.0 (4.1)		1.5 (0.22)	87 (13)	5.2 (0.55)	15 (2.7)	1.8 (0.82)	10 (4.6)	165 (48)		5.4 (3.9)	4.4 (4.2)	71 (40)	0.70 (0.26)	8.0 (3.9)
[41]	BDE 28, 47, 85, 99, 100, 153, 154, 183, 196, 204, 206, 207, and 209	Exposed	7.1 (9.8)	5.5 (8.7)	7.9 (12)	4.8 (8.3)	40 (80)	16 (27)	24 (37)	170 (110)	330 (250)	2.7 (0.28)	99 (12)	6.8 (0.62)	18 (2.4)	2.2 (1.1)*																													Linear regression (unstandardized)
		Control	4.8 (8.2)	4.8 (8.6)	11 (21)	5.1 (10)	5.7 (5.7)	2.5 (4.3)	4.6 (6.8)	92 (66)	150 (130)	2.6 (0.32)	99 (9.7)	6.7 (0.70)	18 (2.0)	2.8 (1.4)*
[42]	BDE 28, 47, 85, 99, 100, 153, 154, 183, 196, 204, 206, 207, and 209	Exposed	5.5 (4.7)	6.7(5.4)	4.8 (4.7)	3.4 (3)	44 (34)	33 (24)	22 (26)	79 (48)	240 (120)	1.7 (0.27)	96 (15)	4.8 (0.57)	17 (2.2)	1.7 (1.0)																													Linear regression (unstandardized)
		Control	2.4 (3.1)	3.1 (2)	3.6 (2.9)	1.8 (1.9)	10 (6.9)	2 (1.8)	6.8 (9.3)	50 (38)	93 (50)	1.7 (0.25)	98 (19)	4.9 (0.69)	17 (3.2)	2.6 (3.9)
[43]	BDE 28, 47, 99, 100, 153, 154, 183	Data not added as multiple data points of individual participants could not be incorporated																																											Mixed models
[44]	BDE 28, 47, 99, 100, 153, 154, 183, and 209	Serum	1.45 (6.18)	4.03 (22.0)	1.36 (7.66)	0.69 (3.84)	5.84 (8.76)	0.821 (1.22)	1.86 (3.10)	6.93 (13.4)	13.9 (19.4)	1.11 (0.28	8.34 (1.84)	2.48 (0.55)	9.2 (1.4)	2.65 (1.61)																					20/44	38.6 (1.7)	3276 (477.9)	49.9 (1.4)	9.9 (0.5)				Pearson correlation analysis
[45]	BDE 77, 85, 126, 203, 205, 209	Exposed								57.78 (59.27)*	349.55 (582.07)	1.06 (0.25)	7.96 (2.02)	2.72 (0.46)	0.93 (0.14)	1.26 (0.72)																													Linear regression
		Exposed								92.61 (197.57)**	487.64 (1066.37)	1.01 (0.23)	7.42 (1.60)	2.56 (0.40)	0.86 (0.17)	1.39 (1.03)
		Control								41.35 (43.03)	187.12 (211.76)	1.18 (0.20)	7.85 (1.65)	2.86 (0.37)	1.00 (0.13)	1.57 (0.84)
[46]	BDE 8, 11, 12/13, 15, 28, 47, 99, 100, 116, 118, 119, 138, 153, 154 and 183	Exposed	0.53 (0.26)**	3.98 (1.78)**	12.42 (5.97)**	2.65 (1.36)**	3.79 (1.94)**	1.82 (1.64)*	1.53 (0.59)**		32.09 (17.46)**	1.68 (0.26)	96.70 (12.26)	4.08 (0.70)	15.68 (1.83)	1.82 (0.87)													11.34 (3.65)	187.73 (62.92)	4.24 (2.84)														Pearson correlation analysis
		Control	0.47 (0.18)**	1.43 (0.62)**	0.81 (0.39)**	0.28 (0.15)**	0.81 (0.67)**	0.24 (0.25)*	0.94 (0.76)**		8.43 (3.99)**	1.54 (0.26)	95.80 (15.07)	4.00 (0.46)	16.06 (2.30)	2.26 (1.16)													9.90 (3.46)	164.04 (53.26)	3.85 (1.87)
[47]	BDE 15, 28, 47, 85, 99, 100, 153, 154 and 183	Exposed	2.79 (1.64)**	9.61 (13.69)**	12.46 (27.92)	3.19 (6.29)	54.78 (129.72)*	16.61 (32.44)	36.69 (56.47)		139.32 (202.71)			4.72 (0.94)**	14.98 (2.65)**	2.51 (1.63)																													Partial correlation
		Control	5.46 (6.43)**	5.46 (6.43)**	9.58 (13.44)	2.23 (2.88)	14.79 (17.28)*	12.54 (16.43)	26.11 (33.82)		75.74 (91.77)			5.64 (0.81)**	18.67 (3.34)**	2.78 (1.80)
[48]	BDE 28, 47, 99, 100, 153, 154, 183, and 209	Exposed	4.55 (1.85)*	4.66 (1.84)	4.01 (1.1)	2.84 (0.32)	12.03 (1.93)	3.99 (0.42)	6.06 (0.75)	146.10 (32.73)	189.99 (23.31			6.28 (1.44)	17.78 (4.87)	2.85 (1.09)																510.79 (254.84)													Spearman correlation analysis, and multiple stepwise regression analysis
[49]	BDE 28, 99, 100, 153, 154, 183, and 209	Serum	0.606 (0.67)	1.04 (2.433)	0.724 (1.91)	0.246 (0.53)	4.05 (4.8)	0.425 (0.88)	0.998 (3.85)	8.57 (4.65)	18.3 (8.01)	1.73 (0.37)	90.63 (22.01)	5.15 (1.25)	17.09 (3.33)	1.59 (0.88)																													Multiple regression analyses
		Semen	2.88 (4.73)	4.47 (3.21)	2.51 (4.35)	0.946 (2.18)	4.63 (10.55)	1.44 (3.76)	0.904 (2.98)	25.6 (14.86)	54.8 (28.74)						18.26 (9.38)			5.9 (3.66)	5.42 (3.3)	24.13 (12.62)											2.98 (1.5)	39.94 (43.56)	119.83 (145.41)
[50]	BDE 28, 47, 66, 85, 99, 100, 153, 154, 183, 196, 197, 202, 203, 206, 207, 208, and 209	Exposed	3.83 (13.56)	89.1 (60.58)	9.89 (45.83)	6.49 (6.9)	88.2 (289.07)	6.20 (8.1)	73.2 (150.5)	656 (5215.695)	1427.03	1.79 (0.52)	101.18 (25.28)	4.58 (0.99)	16.42 (4.67)	1.79 (1.71)																													Multiple linear regression
[51]	BDE 28, 47, 99, 100, 153, 154, 183, and 209	Exposed	1.51 (3.94)	1.94 (2.41)	0.788 (1.03)	0.363 (0.528)	7.64 (12.1)	1.23 (1.74)	2.31 (2.56)	11.1 (16.9)	26.9 (25.4)	1.21 (0.24)	9.23 (1.65)	2.53 (0.52)	0.91 (0.16)	1.86 (0.87)*																					24/24	39.3 (1.4)*	3403 (394)*	50 (0.8)*	10 (0.1)				Pearson correlation analysis and multiple regression with 2 thyroid hormones
		Control	0.385 (0.265)	0.985 (0.788)	0.549 (0.501)	0.218 (0.179)	6.98 (12.7)	0.348 (0.252)	0.997 (0.744)	5.56 (12.3)	16 (18.7)	1.22 (0.31)	9.44 (2.09)	2.65 (0.58)	0.91 (0.14)	2.77 (1.82)*																					17/7	38.3 (2.2)*	3083 (490)*	49 (1.7)*	9.8 (0.8)
[52]	BDE 28, 47, 85, 99, 100, 153, 154, 183, 196, 204, 206, 207, and 209	Exposed	5.5 (4.7)	6.7(5.4)	4.8 (4.7)	3.4 (3)	44 (34)	33 (24)	22 (26)	79 (48)	240 (120)						20 (6.6)		0.50 (0.20)	8.7 (7.3)*	7.2 (3.2)	40 (7.3)	0.68 (0.38)		3.4 (7.9)	33 (30)	19 (13)	130 (240)																	Linear regression (unstandardized)
		Control	2.4 (3.1)	3.1 (2)	3.6 (2.9)	1.8 (1.9)	10 (6.9)	2 (1.8)	6.8 (9.3)	50 (38)	93 (50)						18 (5.0)		0.46 (0.22)	11 (4.8)*	7.5 (3.2)	38 (9.2)	0.62 (0.35)		0.95 (1.9)	54 (44)	25 (20)	64 (78)
[53]	BDE 28, 47, 99, 100, 153, 154, 183, and 209	Exposed	5.02 (4.99)**	6.75 (5.61)**	Detected in less than 50% samples	Detected in less than 50% samples	7.36 (6.62)**	Detected in less than 50% samples	Detected in less than 50% samples	Detected in less than 50% samples																							2.31 (1.43)	50.4 (36.4)	150.3 (176.3)*										Multiple linear regression coefficients
		Control	1.62 (2.15)**	1.32 (2.63)**			3.62 (5.92)**																										2.3 (0.6)	42.3 (20.1)	165.9 (81.5)*
[54]	BDE 17, 28, 47, 66, 71, 85 99, 100, 138, 153, 154, 183, 190, and 209	Exposed	7.59 (7.22)**	4.18 (7.19)**	4.69 (3.27)**	2.43 (2.01)**	4.84 (8.6)**	1.57 (3.98)**	3.94 (3.06)**	25.48 (55.63)**	71.92 (71.86)**																										87/63	39.90 (0.78)**	3189.67 (398.75)	51.40 (2.04)**	9.61 (0.54)**				Spearman's correlation
		Control	2.32 (4.91)**	0.97 (1.9)**	0.91 (1.96)**	0.61 (1.11)**	1.32 (1.48)**	0.39 1.69)**	0.70 (1.09)**	3.64 (22.78)**	15.52 (30.19)**																										71/79	39.57 (1.39)**	3239.67 (430.83)	50.25 (1.00)**	9.98 (0.33)**
[55]	BDE 28, 47, 99, 100, 153, 154, 183, and 209	Exposed	0.802 (2.025)*	2.097 (2.36)**	0.649 (0.74)**	0.186 (1.68)**	0.991 (7.24)**	0.205 (5.91)**	0.919 (8.08)**	4.188 (80.59)	13.835 (83.97)*																									58/44	67/41	39.12 (2.73)	3140 (490)	49.12 (2.90)	9.71 (2.10)**	12 (11.11)	8 (7.41)	1 (0.93)	Spearman correlation for gestational age and Mann-Whitney U for adverse birth outcomes
		Control	0.148 (0.171)*	0.483 (6.69)**	0.239 (0.61)**	0.053 (0.53)**	0.29 (3.925)**	0.035 (0.59)**	0.389 (2.49)**	2.543 (90.34)	5.226 (90.85)*																									36/22	34/25	39.63 (1.37)	3200 (430)	49.86 (1.37)	10.00 (0.00)**	2 (3.39)	0 (0.00)	0 (0.00)
[56]	BDE 28, 47, 99, 153, 183, and 209	Exposed	16.97 (25.82)**	1.89 (1.28)**	0.83 (1.67)**	0.23 (0.26)**	11.89 (22.95)**	0.71 (1.00)**	5.74 (15.80)**	23.31 (67.40)	61.39 (85.42)**																											39.64 (1.08)	3230.43 (438.18)	52.01 (2.95)	9.16 (0.70)				Partial correlation analysis
		Control	4.93 (12.62)**	0.48 (0.43)**	0.82 (4.61)**	0.08 (0.16)**	1.17 (2.79)**	0.20 (0.51)**	0.69 (0.98)**	5.19 (14.26)	13.03 (195.46)**																											39.52 (1.10)	3205.81 (403.84)	50.23 (0.78)	10.00 (0.00)
[57]	BDE 28, 47, 99, 100, 153, 154, 183, and 209	Exposed	3.32 (0.74)**	8.49 (1.40)**	3.45 (0.54)**	2.25 (0.37)**	20.28 (4.89)**	4.28 (1.30)**	3.88 (1.37)**	21 (41.8)**	57.55 (14.09)**																					0.23*				97/4	55/46	39.67 (1.46)	3250 (440)	50.68 (2.35)	9.80 (0.47)	2 (2)			Spearman's correlation
		Control	0.37 (0.13)**	1.95 (0.51)**	1.48 (0.25)**	0.44 (0.16)**	1.86 (0.59)**	0.17 (0.18)**	0.71 (0.23)**	0.00 (1.77)	8.23 (0.96)																					0.19*				35/18	33/20	39.50 (1.18)	3280 (383)	50.85 (1.74)	9.89 (0.32)	1 (1.9)
		Total data points	15	17	15	15	17	14	15	15	16	10	10	12	12	12	3	1	1	3	3	3	2	1	1	1	1	1	1	1	1	2	2	2	2	2	5	6	6	6	6	2	1	1
		Acronym	Interpretation			Green	Not lipid adjusted					Units in brown are:
		TT3	Total Triiodothyronine			Blue	converted from median to mean					ng/ml	μg/dl	pg/ml	ng/dl
		TT4	Total Thyroxine			*	p<0.05
		FT3	Free Triiodothyronine			**	p<0.01
		FT4	Free Thyroxine
		TSH	Thyroid stimulating hormone
		TBG	Thyroxine-binding globulin
		ACTH	Adrenocorticotropic hormone
		IGF-1	Insulin-like growth factor 1
		Total T	Total testosterone
		Free T	Free testosterone
		Pr	Progesterone																																	[
		FSH	Follicle stimulating hormone
		LH	Luteinizing hormone
		E2	Estradiol
		BMI	Body Mass Index
		ng/g	Nanograms per Litre
		n mol/L	Nano moles per Litre
		p mol/L	Pico mol per Litre
		μIU/L	Milli International Units per Litre
		m mol/L	Milli moles per Litre
		ng/ml	Nano grams per milli Litre
		pg/ml	Pico grams per milli Litre
		ml	Milli Litre
		IU/L	International units per Litre
		g	Grams
		cm	Centimeter

## Sheet: 3 CD Thyroid Hormones
PBDE Congeners	TT3	TT4	FT3	FT4	TSH
BDE-28	B = -0.0047 (CI = -0.058 to 0.049) [41]	B = -0.45 (CI = -2.4 to 1.5) [41]	B = -0.016 (CI = -0.13 to 0.099) [41]	B = -0.11 (CI = -0.51 to 0.28) [41]	B = 0.011 (CI = -0.084 to 0.086) [41]
	B =0.0087 (CI = -0.025 to 0.042) [42]	B = 0.029 (CI = -2.1 to 2.2) [42]	B = -0.013 (CI = -0.093 to 0.066) [42]	B = 0.032 (CI = -0.36 to 0.37) [42]	B = -0.048 (CI = -0.14 to 0.044) [42]
	r = 0.19 [44]	r = 0.045 [44]	r = 0.201 [44]	Positive [43]*	r = 0.191 [44]
			β = -0.24 (p = 0.092) [47]	r = -0.071 [44]	β = 0 (p = 0.988) [47]
			r = 0.015 [48]	β = -0.21 (p = 0.139) [47]	β = 0.26 (p = 0.003), and r = 0.327 [48]
				r = -0.025 [48]
BDE-47	β = 0.022 (CI = -0.028 to 0.072) [40] (Male)	β = -0.007 (CI = -0.057 to 0.042) [40] (Male)	β = 0.009 (CI = -0.017 to 0.035) [40] (Male)	β = -0.00048 [39]	β = -0.122 (CI = -0.28 to 0.036) [40] (Male)
	β = 0.081 (CI = -0.181 to 0.343) [40] (Female)	β = 0.031 (CI = -0.169 to 0.23) [40] (Female)	β = 0.054 (CI = -0.002 to 0.111) [40] (Female)	β = -0.03 (CI = -0.066 to 0.005) [40] (Male)	β = -0.078 (CI = -0.777 to 0.621) [40] (Female)
	B = -0.025 (CI = -0.058 to 0.0091) [41]	B = -0.45 (CI = -2.4 to 1.5) [41]	B = -0.052 (CI = -0.13 to 0.02) [41]	β = -0.13 (CI = -0.358 to 0.099) [40] (Female)	B = -0.015 (CI = -0.069 to 0.039) [41]
	B = 0.07 (CI = 0.0053 to 0.13) [42]	B = 2.3 (CI = -1.9 to 6.6) [42]	B = 0.15 (CI = 0.0036 to 0.3) [42]	B = -0.094 (CI = -0.34 to 0.15) [41]	B = -0.31 (CI = -0.48 to -0.14) [42]
	r = 0.08 [44]	r = 0.111 [44]	r = 0.08 [44]	B = 0.21 (CI = -0.51 to 0.92) [42]	r = 0.284 [44]
	β = 0.161 (CI = 0.051 to 0.271) [50]		β = -0.2 (p = 0.145) [47]	r = 0.077 [44]	β = 0.12 (p = 0.381) [47]
			r = 0.061 [48]	β = -0.33 (p = 0.018) [47]	β = 0.217 (p = 0.011), and r = 0.269 [48]
			β = 0.36 (CI = 0.087 to 0.632) [49]	r = -0.064 [48]
BDE-99	B = 0.00055 (CI = -0.049 to 0.05) [41]	B = -0.045 (CI = -2.2 to 1.3) [41]	B = 0.00023 (CI = -0.11 to 0.11) [41]	B = -0.094 (CI = -0.45 to 0.27) [41]	B = 0.055 (CI = -0.023 to 0.13) [41]
	B = 0.066 (CI = 0.0044 to 0.13) [42]	B = 0.84 (CI = -3.2 to 4.9) [42]	B = 0.049 (CI = -0.098 to 0.2) [42]	B = -0.23 (CI = -0.91 to 0.45) [42]	B = -0.1 (CI = -0.27 to 0.068) [42]
	r = 0.02 [44]	r = 0.259 [44]	r = -0.041 [44]	r = 0.105 [44]	Positive [43]*
		β = -0.365 (p = 0.029) [51]	r = -0.08 (p = 0.568) [47]	r = -0.18 (p = 0.206) [47]	r = 0.212 [44]
			β = -0.243 (p = 0.004), and r = -0.054 [48]	β = -0.121 [48]	r = 0.14 (p = 0.339) [47]
					β = 0.236 (p = 0.003), and r = 0.299 [48]
BDE-100	B = 0.0027 (CI = -0.03 to 0.035) [41]	B = -0.12 (CI = -1.3 to 1.1) [41]	B = 0.0062 (CI = -0.064 to 0.077) [41]	B = -0.024 (CI = -0.26 to 0.22) [41]	B = -0.021 (CI = -0.031 to 0.073) [41]
	B = 0.046 (CI = -0.007 to 0.099) [42]	B = 0.93 (CI = -2.6 to 4.4) [42]	B = 0.036 (CI = -0.09 to 0.16) [42]	B = -0.075 (CI = -0.66 to 0.51) [42]	B = -0.15 (CI = -0.3 to -0.0044) [42]
	r = 0.099 [44]	r = 0.099 [44]	r = 0.027 [44]	Positive [43]*	r = 0.157 [44]
			r = -0.05 (p = 0.729) [47]	r = 0.101 [44]	r = 0.18 (p = 0.195) [47]
			r = -0.082 [48]	r = -0.17 (p = 0.225) [47]	r = 0.348 [48]
				r = -0.219 [48]
BDE-153	β = 0.006 (CI = -0.059 to 0.072) [40] (Male)	β = 0.025 (CI = -0.04 to 0.089) [40] (Male)	β = 0.003 (CI = 0.037 to 0.037) [40] (Male)	β = 0.038 (CI = -0.009 to 0.084) [40] (Male)	β = 0.107 (CI = -0.1 to 0.313) [40] (Male)
	β = 0.048 (CI = -0.461 to 0.556) [40] (Female)	β = 0.142 (CI = -0.246 to 0.53) [40] (Female)	β = -0.156 (CI = -0.265 to -0.047) [40] (Female)	β = 0.248 (CI = -0.196 to 0.691) [40] (Female)	β = 0.48 (CI = -0.877 to 1.838) [40] (Female)
	B = -0.0041 (CI = -0.045 to 0.037) [41]	B = -0.052 (CI = -2 to 0.96) [41]	B = -0.013 (CI = -0.1 to 0.075) [41]	B = -0.15 (CI = -0.45 to 0.15) [41]	B = -0.039 (CI = -0.1 to 0.025) [41]
	B = 0.0039 (CI = -0.047 to 0.055) [42]	B = -3.5 (CI = -6.8 to -0.12) [42]	B = -0.05 (CI = -0.17 to 0.069) [42]	B = -0.62 (CI = -1.2 to -0.083) [42]	B = -0.025 (CI = -0.17 to 0.11) [42]
	r = 0.157 [44]	r = -0.047 [44]	r = 0.21 [44]	r = 0.152 [44]	r = -0.049 [44]
		β = 0.044 (CI = -0.005 to 0.093) [50]	r = -0.18 (p = 0.197) [47]	r = -0.2 (p = 0.156) [47]	r = 0.18 (p = 0.204) [47]
		β = -0.494 (p = 0.002) [51]	r = 0.046 [48]	r = -0.224 [48]	r = 0.193 [48]
				β = 0.06 (CI = -0.011 to 0.13) [50]
BDE-154	B = -0.012 (CI = -0.046 to 0.023) [41]	B = -0.31 (CI = -1.6 to 0.94) [41]	B = -0.013 (CI = -0.1 to 0.075) [41]	B = -0.091 (CI = -0.34 to 0.16) [41]	B = -0.02 (CI = -0.075 to 0.034) [41]
	B = -0.0036 (CI = -0.033 to 0.026) [42]	B = -0.57 (CI = -2.5 to 1.4) [42]	B = -0.059 (CI = -0.13 to 0.01) [42]	B = -0.27 (CI = -0.59 to 0.045) [42]	B = -0.0017 (CI = -0.084 to 0.08) [42]
	r = 0.245 [44]	r = -0.139 [44]	r = 0.22 [44]	r = 0.108 [44]	Positive [43]*
		β = 0.045 (CI = -0.006 to 0.096) [50]	r = -0.1 (p = 0.462) [47]	r = -0.2 (p = 0.162) [47]	r = -0.124 [44]
			r = -0.174 [48]	r = -0.243 [48]	r = 0.22 (p = 0.125) [47]
					r = 0.32 [48]
					β = -0.285 (CI = -0.517 to -0.052) [49]
BDE-183	B = 0.014 (CI = -0.026 to 0.053) [41]	B = 0.12 (CI = -1.3 to 1.5) [41]	B = 0.027 (CI = -0.057 to 0.11) [41]	B = 0.023 (CI = -0.29 to 0.29) [41]	B = -0.034 (CI = -0.097 to 0.028) [41]
	B = 0.029 (CI = -0.015 to 0.072) [42]	B = -3.6 (CI = -6.4 to -0.74) [42]	B = 0.027 (CI = -0.077 to 0.13) [42]	B = -0.063 (CI = -1.1 to -0.16) [42]	B = -0.032 (CI = -0.15 to 0.089) [42]
	Positive [43]*	r = -0.164 [44]	r = 0.256 [44]	r = 0.097 [44]	r = -0.069 [44]
	r = 0.152 [44]	β = -0.256 (CI = -0.478 to -0.033) [49]	r = -0.01 (p = 0.949) [47]	r = 0 (p = 0.99) [47]	r = 0.08 (p = 0.589) [47]
	β = 0.235 (CI = 0.012 to 0.457) [49]		r = -0.055 [48]	r = -0.244 [48]	r = 0.191 [48]
BDE-209	β = 0.038 (CI = -0.005 to 0.081) [40] (Male)	β = 0.044 (CI = 0.001 to 0.086) [40] (Male)	β = -0.007 (CI = -0.029 to 0.016) [40] (Male)	β = 0.027 (CI = -0.003 to 0.058) [40] (Male)	β = 0.0014 [39]
	β = 0.036 (CI = -0.182 to 0.254) [40] (Female)	β = 0.031 (CI = -0.136 to 0.197) [40] (Female)	β = -0.052 (CI = -0.099 to -0.005) [40] (Female)	β = -0.001 (CI = -0.191 to 0.189) [40] (Female)	β = -0.021 (CI = -0.158 to 0.115) [40] (Male)
	B = 0.06 (CI = -0.012 to 0.13) [41]	B = -2 (CI = -4.7 to 0.62) [41]	B = 0.13 (CI = -0.024 to 0.29) [41]	B = -0.46 (CI = -0.99 to 0.073) [41]	β = -0.123 (CI = -0.705 to 0.458) [40] (Female)
	B = -0.0031 (CI = -0.062 to 0.056) [42]	B = -2.5 (CI = -6.3 to 1.3) [42]	B = 0.075 (CI = -0.064 to 0.21) [42]	B = 0.046 (CI = -0.6 to 0.69) [42]	B = -0.14 (CI = -0.25 to -0.021) [41]
	r = -0.069 [44]	r = -0.027 [44]	r = -0.015 [44]	r = -0.074 [44]	B = -0.039 (CI = -0.2 to 0.12) [42]
		β = -0.036 (CI = -0.079 to 0.006) [50]	β = -0.184 (p = 0.027), and r = -0.188 [48]	β = -0.194 [48]	r = 0.01 [44]
					β = 0.185 (p = 0.027), and r = 0.205 [48]
ΣPBDE	B = 0.037 (CI = -0.032 to 0.11) [41]	B = -0.65 (CI = -3.2 to 1.9) [41]	B = 0.08 (CI = -0.068 to 0.23) [41]	B = -0.19 (CI = -0.69 to 0.32) [41]	B = -0.093 (CI = -0.2 to 0.015) [41]
	B = 0.01 (CI = -0.061 to 0.08) [42]	B = -4.6 (CI = -9.1 to -0.043) [42]	B = -0.034 (CI = -0.2 to 0.13) [42]	B = -0.58 (CI = -1.3 to 0.18) [42]	B = -0.056 (CI = -0.25 to 0.14) [42]
	r = 0.018 [44]	r = 0.02 [44]	r = 0.056 [44]	r = 0.037 [44]	r = 0.175 [44]
	r = 0.03 [46]	r = 0.03 [46]	r = 0.36 [46]	r = 0.05 [46]	r = -0.23 [46]
	β = -0.025 (CI = -0.1 to 0.05) [50]	β = -0.008 (CI = -0.082 to -0.067) [50]	r = -0.14 [47]	r = -0.17 (p = 0.225) [47]	r = 0.13 (p = 0.342) [47]
			β = -0.194 (p = 0.019), and r = -0.123 [48]	β = -0.202 [48]	β = 0.273 (p = 0.001), and r = 0.326 [48]
			β = -0.413 (CI = -0.659 to -0.167) [49]	β = 0.006 (CI = -0.074 to 0.085) [50]	β = -0.147 (CI = -0.352 to 0.057) [50]
			β = 0.012 (CI = -0.049 to 0.074) [50]
Significant (p<0.05)/Total**	(4/83)*100≅5%	(6/83)*100≅7%	(9/100)*100=9%	(4/100)*100=4%	(11/100)*100=11%
	* Results were not considered in the evaluation	**Considering selective outcome reporting
	Positive	Negative	p-values
	Green	Red	<0.1
	Green	Red	<0.05
	Green	Red	<0.01
	Symbol	Interpretation
	B	Unstandardized beta coefficient
	β	Standardized beta coefficient
	r	Correlation coefficient
	CI	Confidence Interval
	p	p-value

## Sheet: 4 CD Reproductive Hormones
PBDE Congeners	Total T	Free T	Progesterone	FSH	LH	E2
	Male Reproductive Hormones
BDE-28	B = 0.9 (CI = -0.23 to 2) [52]		B = -0.12 (CI = -0.22 to -0.01) [52]	B = -0.012 (CI = -0.096 to 0.072) [52]	B = 0.035 (CI = -0.042 to 0.11) [52]	B = -0.006 (CI = -0.054 to 0.041) [52]
BDE-47	β = -0.003 (CI = -0.131 to 0.125) [40]	β = -0.018 (CI = -0.1266 to 0.09) [40]	B = 0.23 (CI = 0.01 to 0.45) [52]	β = 0.09 (CI = -0.063 to 0.242) [40]	β = 0.041 (CI = -0.114 to 0.197) [40]	β = 0.081 (CI = -0.008 to 0.17) [40]
	B = 3.2 (CI = 1.1 to 5.2) [52]			B = 0.083 (CI = -0.072 to 0.24) [52]	B = 0.09 (CI = -0.058 to 0.24) [52]	B = 0.094 (CI = 0.008 to 0.18) [52]
						β = -0.285 (CI = -0.532 to -0.038) [49] (Serum)
BDE-99	B = 0.22 (CI = -2.3 to 2.8) [52]		B = 0.14 (CI = -0.13 to 0.41) [52]	B = 0.087 (CI = -0.095 to 0.27) [52]	B = 0.17 (CI = 0.013 to 0.33) [52]	B = 0.011 (CI = -0.095 to 0.12) [52]
BDE-100	B = 2.5 (CI = 0.49 to 4.4) [52]		B = 0.11 (CI = -0.12 to 0.33) [52]	B = 0.076 (CI = -0.077 to 0.23) [52]	B = 0.16 (CI = 0.026 to 0.29) [52]	B = 0.041 (CI = -0.048 to 0.13) [52]
BDE-153	β = -0.033 (CI = -0.201 to 0.135) [40]	β = -0.008 (CI = -0.149 to 0.134) [40]	B = 0.083 (CI = -0.13 to 0.29) [52]	β = -0.164 (CI = -0.363 to 0.036) [40]	β = -0.145 (CI = -0.349 to 0.059) [40]	β = -0.105 (CI = -0.228 to 0.019) [40]
	B = 2.3 (CI = 0.31 to 4.2) [52]			B = -0.02 (CI = -0.17 to 0.13) [52]	B = 0.014 (CI = -0.13 to 0.15) [52]	B = 0.02 (CI = -0.064 to 0.1) [52]
	β = 0.285 (CI = 0.058 to 0.513) [49] (Serum)
BDE-154	B = 0.64 (CI = -0.38 to 1.7) [52]		B = -0.011 (CI = -0.12 to 0.096) [52]	B = -0.029 (CI = -0.1 to 0.044) [52]	B = 0.065 (CI = -0.19 to 0.5) [52]	B = 0.001 (CI = -0.042 to 0.043) [52]
						β = -0.33 (CI = -0.562 to -0.098) [49]
BDE-183	B = 1.8 (CI = 0.27 to 3.3) [52]		B = 0.076 (CI = -0.11 to 0.26) [52]	B = -0.002 (CI = -0.13 to 0.12) [52]	B = -0.03 (CI = -0.15 to 0.09) [52]	B = 0.001 (CI = -0.071 to 0.074) [52]
	β = 0.278 (CI = 0.054 to 0.501) [49] (Semen)
BDE-209	β = 0.032 (CI = -0.08 to 0.144) [40]	β = 0.073 (CI = -0.021 to 0.168) [40]	B = 0.2 (CI = -0.045 to 0.43) [52]	β = 0.031 (CI = -0.102 to 0.164) [40]	β = -0.004 (CI = -0.14 to 0.132) [40]	β = 0.066 (CI = -0.012 to 0.145) [40]
	B = 1.2 (CI = -1.1 to 3.6) [52]			B = 0.049 (CI = -0.12 to 0.22) [52]	B = 0.04 (CI = -0.12 to 0.2) [52]	B = 0.12 (CI = 0.024 to 0.21) [52]
ΣPBDE	B = 3 (CI = 0.27 to 5.7) [52]		B = 0.062 (CI = -0.24 to 0.36) [52]	B = -0.007 (CI = -0.21 to 0.2) [52]	B = 0.099 (CI = -0.098 to 0.3) [52]	B = 0.036 (CI = -0.083 to 0.16) [52]
	Female Reproductive Hormones
BDE-28	B = 0.013 (CI = -0.06 to 0.086) [52]		B = -0.13 (CI = -0.43 to 0.16) [52]	B = -1.1 (CI = -7 to 4.8) [52]	B = 0.2 (CI = -2.6 to 3) [52]	B = 0.1 (CI = -15 to 0.35) [52]
BDE-47	β = -0.036 (CI = -0.632 to 0.559) [40]	β = 0.004 (CI = -0.574 to 0.582) [40]	B = 0.17 (CI = -0.38 to 0.72) [52]	B = -4.4 (CI = -16 to 6.9) [52]	B = 2 (CI = -3.2 to 7.2) [52]	B = 0.12 (CI = -0.36 to 0.061) [52]
	B = 0.046 (CI = -0.094 to 0.19) [52]
BDE-99	B = -0.028 (CI = -0.15 to 0.091) [52]		B = 0.13 (CI = -0.34 to 0.6) [52]	B = -0.26 (CI = -10 to 9.6) [52]	B = 1.4 (CI = -3.1 to 5.9) [52]	B = 0.12 (CI = -0.36 to 0.061) [52]
BDE-100	B = -0.014 (CI = -0.14 to 0.11) [52]		B = 0.085 (CI = -0.4 to 0.56) [52]	B = -2.1 (CI = -11 to 7) [52]	B = -0.11 (CI = -4.3 to 4.1) [52]	B = 0.03 (CI = -0.4 to 0.45) [52]
BDE-153	β = 0.468 (CI = -1.101 to 2.036) [40]	β = 0.046 (CI = -1.477 to 1.568) [40]	B = 0.039 (CI = -0.32 to 0.4) [52]	B = -10 (CI = -18 to -3.1) [52]	B = -0.76 (CI = -4.1 to 2.6) [52]	B = 0.35 (CI = 0.073 to 0.63) [52]
	B = -0.025 (CI = -0.12 to 0.065) [52]
BDE-154	B = 0.001 (CI = -0.056 to 0.057) [52]		B = -0.007 (CI = -0.23 to 0.22) [52]	B = -4.8 (CI = -9.5 to -0.076) [52]	B = 0.12 (CI = -2 to 2.3) [52]	B = 0.08 (CI = -0.11 to 0.27) [52]
BDE-183	B = -0.013 (CI = -0.094 to 0.069) [52]		B = 0.049 (CI = -0.28 to 0.37) [52]	B = -6.8 (CI = -13 to 0.44) [52]	B = -3.8 (CI = -7.5 to -0.044) [52]	B = 0.33 (CI = 0.072 to 0.58) [52]
BDE-209	β = -0.06 (CI = -0.668 to 0.547) [40]	β = -0.114 (CI = -0.704 to 0.476) [40]	B = 0.072 (CI = -0.37 to 0.52) [52]	B = -5.3 (CI = -14 to 3.5) [52]	B = 1.5 (CI = -2.3 to 5.4) [52]	B = 0.14 (CI = -0.23 to 0.52) [52]
	B = 0.031 (CI = -0.074 to 0.14) [52]
ΣPBDE	B = -0.008 (CI = -0.13 to 0.11) [52]		B = 0.038 (CI = -0.45 to 0.52) [52]	B = -14 (CI = -24 to -4.2) [52]	B = -0.97 (CI = -5.6 to 3.7) [52]	B = 0.28 (CI = -0.13 to 0.68) [52]
	Positive	Negative	p-values
	Green	Red	<0.1
	Green	Red	<0.05
	Green	Red	<0.01
	Symbol	Interpretation
	B	Unstandardized beta coefficient
	β	Standardized beta coefficient
	r	Correlation coefficient
	CI	Confidence Interval
	p	p-value

## Sheet: 5 CD Other Hormones
PBDE Congeners	ACTH	IGF-1	Cortisol	Growth Hormone
BDE-28	r = 0.19 (p = 0.488) [46]	r = -0.073 [48]
		r = 0.082 [57]
BDE-47	r = 0.67 (p = 0.005) [46]	r = -0.13 [48]
		r = 0.015 [57]
BDE-99	r = 0.66 (p = 0.005) [46]	r = -0.119 [48]
		r = 0.084 [57]
BDE-100	r = 0.65 (p = 0.006) [46]	r = -0.04 [48]
		r = 0.106 [57]
BDE-153	r = 0.6 (p = 0.014) [46]	r = -0.001 [48]
		r = 0.101 [57]
BDE-154	r = 0.55 (p = 0.028) [46]	r = -0.013 [48]
		r = 0.227 [57]
BDE-183	r = 0.31 (p = 0.239) [46]	r = 0.119 [48]
		r = 0.175 [57]
BDE-209		r = 0.025 [48]
		r = 0.244 [57]
ΣPBDE	r = 0.61 (p < 0.05) [46]	r = -0.009 [48]	r = 0.31 [46]	r = -0.17 [46]
		r = 0.162 [57]
	Positive	Negative	p-values
	Green	Red	<0.1
	Green	Red	<0.05
	Green	Red	<0.01
	Symbol	Interpretation
	r	Correlation coefficient
	p	p-value

## Sheet: 6 CD Neonatal health
PBDE Congeners	Gestational age	Birth weight	Birth length	Neonatal BMI	Head circumference	Apgar score	Adverse birth outcomes
BDE-28	r = 0.176 (p = 0.029) [55]	r = 0.01 (p = 0.912) [56]	r = 0.075 (p = 0.409) [56]	r = -0.068 (p = 0.452) [56]	r = -0.076 (p = 0.401) [56]	r = -0.237 (p = 0.008) [56]	U = 1110.5 (p = 0.016) [55]
	r = -0.056 (p = 0.533) [56]	r = -0.005 [57]	r = -0.08 [57]			r = 0.003 [57]
	r = 0.119 [57]
BDE-47	r = 0.091 (p = 0.261) [55]	r = -0.166 (p = 0.054) [56]	r = 0.192 (p = 0.026) [56]	r = -0.358 (p = 0) [56]	r = -0.351 (p = 0) [56]	r = -0.393 (p = 0) [56]	U = 1012 (p = 0.004) [55]
	r = -0.054 (p = 0.53) [56]	r = 0.023 [57]	r = -0.12 [57]			r = -0.052 [57]
	r = 0.123 [57]
BDE-99	r = 0.055 (p = 0.5) [55]	r = -0.146 (p = 0.086) [56]	r = 0.003 (p = 0.971) [56]	r = -0.175 (p = 0.039) [56]	r = -0.103 (p = 0.225) [56]	r = 0.001 (p = 0.992) [56]	U = 909.5 (p = 0.001) [55]
	r = -0.024 (p = 0.775) [56]	r = 0.074 [57]	r = -0.054 [57]			r = 0.007 [57]
	r = 0.107 [57]
BDE-100	r = 0.006 (p = 0.938) [55]	r = 0.09 [57]	r = -0.041 [57]			r = 0.016 [57]	U = 1295.5 (p = 0.132) [55]
	r = 0.181 [57]
BDE-153	r = -0.023 (p = 0.775) [55]	r = 0.012 (p = 0.892) [56]	r = 0.103 (p = 0.236) [56]	r = -0.068 (p = 0.435) [56]	r = -0.073 (p = 0.401) [56]	r = -0.224 (p = 0.009) [56]	U = 1176 (p = 0.036) [55]
	r = -0.103 (p = 0.236) [56]	r = 0.02 [57]	r = -0.07 [57]			r = -0.063 [57]
	r = 0.095 [57]
BDE-154	r = -0.065 (p = 0.426) [55]	r = 0.036 [57]	r = -0.081 [57]			r = -0.033 [57]	U = 1310.5 (p = 0.14) [55]
	r = 0.18 [57]
BDE-183	r = 0.052 (p = 0.522) [55]	r = -0.1 (p = 0.24) [56]	r = 0.08 (p = 0.347) [56]	r = -0.188 (p = 0.026) [56]	r = -0.156 (p = 0.065) [56]	r = -0.277 (p = 0.001) [56]	U = 841.5 (p = <0.001) [55]
	r = -0.013 (p = 0.881) [56]	r = 0.038 [57]	r = 0.031 [57]			r = 0.003 [57]
	r = 0.113 [57]
BDE-209	r = 0.096 (p = 0.24) [55]	r = -0.07 (p = 0.442) [56]	r = 0.094 (p = 0.3) [56]	r = -0.153 (p = 0.091) [56]	r = -0.133 (p = 0.142) [56]	r = -0.073 (p = 0.419) [56]	U = 1278 (p = 0.098) [55]
	r = 0.054 (p = 0.554) [56]	r = 0.049 [57]	r = -0.024 [57]			r = -0.052 [57]
	r = 0.116 [57]
ΣPBDE	r = 0.052 (p = 0.523) [55]	r = -0.064 (p = 0.454) [56]	r = 0.346 [54]	r = -0.196 [54]	r = -0.375 [54]	r = -0.395 [54]	U = 1018 (p = 0.004) [55]
	r = -0.048 (p = 0.571) [56]	r = 0.075 [57]	r = 0.143 (p = 0.092) [56]	r = -0.199 (p = 0.018) [56]	r = -0.176 (p = 0.037) [56]	r = -0.31 (p = 0) [56]
	r = 0.174 [57]		r = -0.033 [57]			r = -0.014 [57]
	Positive	Negative	p-values
	Green	Red	<0.1
	Green	Red	<0.05
	Green	Red	<0.01
	Symbol	Interpretation
	B	Unstandardized beta coefficient
	β	Standardized beta coefficient
	r	Correlation coefficient
	U	Mann-Whitney U-value
	CI	Confidence Interval
	p	p-value

## Sheet: 7 CD Semen Quality
PBDE Congeners	Semen volume	Sperm concentration	Total sperm count
BDE-28
BDE-47	β = -0.381 (CI = -0.563 to -0.199) [49]	β = -0.295 (CI = -0.553 to -0.036) [53]	β = -0.4 (CI = -0.708 to -0.092) [53]
BDE-99
BDE-100
BDE-153	β = -0.381 (CI = -0.583 to -0.178) [49]		β = -0.247 (CI = -0.493 to -0.002) [49] (Serum)
			β = -0.362 (CI = -0.627 to -0.096) [49] (Semen)
BDE-154
BDE-183
BDE-209
ΣPBDE
	Positive	Negative	p-values
	Green	Red	<0.1
	Green	Red	<0.05
	Green	Red	<0.01
	Symbol	Interpretation
	β	Standardized beta coefficient
	CI	Confidence Interval
