# Supplementary material for: Effects of Polybrominated Diphenyl Ethers on Hormonal and Reproductive Health in E-Waste-Exposed Population: A Systematic Review
Source: Int J Environ Res Public Health. 2022 Jun 25;19(13):7820. doi: 10.3390/ijerph19137820 (PMC9265575; doi:10.3390/ijerph19137820)
Supplement: Supplementary file 1 [file ijerph-19-07820-s001.zip › Supplementary material S3 - Risk assessment of studies.xlsx]

## Sheet: Contents
Reference	Author and Year	Title
[39]	Eguchi et al., 2015	Residue profiles of organohalogen compounds in human serum from e-waste recycling sites in North Vietnam – Association with thyroid hormone levels
[40]	Gravel et al., 2020	Multi-exposures to suspected endocrine disruptors in electronic waste recycling workers – Associations with thyroid and reproductive hormones
[41]	Guo et al., 2020	Changes in thyroid hormone related proteins and gene expression induced by polychlorinated biphenyls and halogen flame retardants exposure of children in a Chinese e-waste recycling area
[42]	Guo et al., 2019	Disruption of thyroid hormone regulated proteins and gene expression by polychlorinated biphenyls, polybrominated diphenyl ethers and new flame retardants in residents of an e-waste region
[43]	Julander et al., 2005	Polybrominated diphenyl ethers – Plasma levels and thyroid status of workers at an electronic recycling facility
[44]	Lv et al., 2015	Polychlorinated biphenyls and polybrominated biphenyl ethers in adipose tissue and matched serum from an E-waste recycling area (Wenling, China)
[45]	Wang et al., 2010	Examining the relationship between brominated flame retardants (BFR) exposure and changes of thyroid hormone levels around e-waste dismantling sites
[46]	P. Xu et al., 2014	Association of PCB, PBDE and PCDD/F body burdens with hormone levels for children in an e-waste dismantling area of Zhejiang Province, China
[47]	P. Xu et al., 2015	Effects of PCBs and PBDEs on thyroid hormone, lymphocyte proliferation, hematology and kidney injury markers in residents of an e-waste dismantling area in Zhejiang, China
[48]	X. Xu et al., 2014	Elevated serum polybrominated diphenyl ethers and alteration of thyroid hormones in children from Guiyu, China
[49]	Yu et al., 2019	Polybrominated diphenyl ethers in human serum, semen and indoor dust – Effects on hormones balance and semen quality
[50]	J. Zheng et al., 2017	Disruption of thyroid hormone (TH) levels and TH-regulated gene expression by polybrominated diphenyl ethers (PBDEs), polychlorinated biphenyls (PCBs), and hydroxylated PCBs in e-waste recycling workers
[51]	M. Y. Zheng et al., 2017	Partitioning of polybrominated biphenyl ethers from mother to fetus and potential health-related implications
[52]	Guo et al., 2018	Human Sex Hormone Disrupting Effects of New Flame Retardants and Their Interactions with Polychlorinated Biphenyls, Polybrominated Diphenyl Ethers, a Case Study in South China
[53]	Yu et al., 2018	Associations between PBDEs exposure from house dust and human semen quality at an e-waste areas in South China – A pilot study
[54]	Li et al., 2018	Proteomic evaluation of human umbilical cord tissue exposed to polybrominated diphenyl ethers in an e-waste recycling area
[55]	Wu et al., 2010	Polybrominated diphenyl ethers in umbilical cord blood and relevant factors in neonates from Guiyu, China
[56]	L. Xu et al., 2015	Polybrominated diphenyl ethers in human placenta associated with neonatal physiological development at a typical e-waste recycling area in China
[57]	Xu et al., 2013	Placental IGF-1 and IGFBP-3 expression correlate with umbilical cord blood PAH and PBDE levels from prenatal exposure to electronic waste
Click on a cell to jump to the sheet

## Sheet: 39
Residue profiles of organohalogen compounds in human serum from e-waste recycling sites in North Vietnam – Association with thyroid hormone levels
Domain	Questions	Low	Probably low	Probably high	High	Not applicable	Comments
Study group representation	Are the study groups at risk of not representing their source populations in a manner that might introduce selection bias?						The study participants were representative of the target population. Even though some characteristics (fish and meat consumption) between the two groups differed, proper adjustments were made in the statistical analysis.
Knowledge of group assignments	Was knowledge of the group assignments inadequately prevented during the study, potentially leading to subjective measurement of either exposure or outcome?						Not likely to influence exposure or outcome measurement.
Exposure assessment methods	Were exposure assessment methods lacking accuracy?						Other than the description of exposure sampling methods, exposure assessment methods were robust.
Outcome assessment methods	Were outcome assessment methods lacking accuracy?						There is sufficient information provided that gives confidence in rating low risk of bias for outcome assessment methods.
Confounding	Was potential confounding inadequately incorporated?						The analysis was adjusted for perchlorate, iodide, thiocyanate, cholesterol, triglyceride, γ-GTP, BMI, age, gender, living site, consumption of meat and egg and consumption of marine fish.
Incomplete outcome data	Were incomplete outcome data inadequately addressed?						No missing data or attrition was detected.
Selective outcome reporting	Does the study report appear to have selective outcome reporting?						Data was reported incompletely - only significant relationships as determined by the authors was displayed. BDE-28 was measured as per the methodology; however, the concentrations observed were not shown. Every other PBDE congener levels were shown. BDE-28 could have been left out by mistake.
Financial conflict of interest	Did the study receive any support from a company, study author, or other entity having a financial interest in any of the exposures studied?						The study was funded by an academic grant.
Other	Did the study appear to have other problems that could put it at a risk of bias?

## Sheet: 40
Multi-exposures to suspected endocrine disruptors in electronic waste recycling workers – Associations with thyroid and reproductive hormones
Domain	Questions	Low	Probably low	Probably high	High	Not applicable	Comments
Study group representation	Are the study groups at risk of not representing their source populations in a manner that might introduce selection bias?						The study participants were representative of the target population. Significant confounders were adjusted in the analysis.
Knowledge of group assignments	Was knowledge of the group assignments inadequately prevented during the study, potentially leading to subjective measurement of either exposure or outcome?						Not likely to influence exposure or outcome measurement.
Exposure assessment methods	Were exposure assessment methods lacking accuracy?						There is sufficient information provided that gives confidence in rating low risk of bias for exposure assessment methods.
Outcome assessment methods	Were outcome assessment methods lacking accuracy?						There is sufficient information provided that gives confidence in rating low risk of bias for outcome assessment methods.
Confounding	Was potential confounding inadequately incorporated?						The analysis was adjusted for blood cadmium and lead, age, smoking status and body mass index.
Incomplete outcome data	Were incomplete outcome data inadequately addressed?						No missing data or attrition was detected.
Selective outcome reporting	Does the study report appear to have selective outcome reporting?						Data was incomplete for congeners that were detected in less than 40% participants. Reason was adequate to give it low risk of bias rating.
Financial conflict of interest	Did the study receive any support from a company, study author, or other entity having a financial interest in any of the exposures studied?						The authors stated no competing financial interests and acknowledged that the study was funded by a non-profit organisation.
Other	Did the study appear to have other problems that could put it at a risk of bias?

## Sheet: 41
Changes in thyroid hormone related proteins and gene expression induced by polychlorinated biphenyls and halogen flame retardants exposure of children in a Chinese e-waste recycling area
Domain	Questions	Low	Probably low	Probably high	High	Not applicable	Comments
Study group representation	Are the study groups at risk of not representing their source populations in a manner that might introduce selection bias?						The study participants were representative of the target population. Triglycerides, total cholesterol and total lipids were significantly different in the two groups; however, PBDEs were lipid adjusted.
Knowledge of group assignments	Was knowledge of the group assignments inadequately prevented during the study, potentially leading to subjective measurement of either exposure or outcome?						Not likely to influence exposure or outcome measurement.
Exposure assessment methods	Were exposure assessment methods lacking accuracy?						There is sufficient information provided that gives confidence in rating low risk of bias for exposure assessment methods.
Outcome assessment methods	Were outcome assessment methods lacking accuracy?						There is sufficient information provided that gives confidence in rating low risk of bias for outcome assessment methods.
Confounding	Was potential confounding inadequately incorporated?						Only BMI, cough, and sex were adjusted in the analysis.
Incomplete outcome data	Were incomplete outcome data inadequately addressed?						No missing data or attrition was detected.
Selective outcome reporting	Does the study report appear to have selective outcome reporting?						All pre-specified outcomes of interest have been reported in completion.
Financial conflict of interest	Did the study receive any support from a company, study author, or other entity having a financial interest in any of the exposures studied?						The authors stated no competing financial interests.
Other	Did the study appear to have other problems that could put it at a risk of bias?

## Sheet: 42
Disruption of thyroid hormone regulated proteins and gene expression by polychlorinated biphenyls, polybrominated diphenyl ethers and new flame retardants in residents of an e-waste region
Domain	Questions	Low	Probably low	Probably high	High	Not applicable	Comments
Study group representation	Are the study groups at risk of not representing their source populations in a manner that might introduce selection bias?						The study participants were representative of the target population.
Knowledge of group assignments	Was knowledge of the group assignments inadequately prevented during the study, potentially leading to subjective measurement of either exposure or outcome?						Not likely to influence exposure or outcome measurement.
Exposure assessment methods	Were exposure assessment methods lacking accuracy?						There is sufficient information provided that gives confidence in rating low risk of bias for exposure assessment methods.
Outcome assessment methods	Were outcome assessment methods lacking accuracy?						There is sufficient information provided that gives confidence in rating low risk of bias for outcome assessment methods.
Confounding	Was potential confounding inadequately incorporated?						The analysis was adjusted for BMI, sex, dyspnea, chest tightness, and smoking.
Incomplete outcome data	Were incomplete outcome data inadequately addressed?						Participation rates differed slightly in the exposed and control groups (88% and 93%) as some refused to participate. The difference was not deemed sufficient to lower that rating for attrition bias.
Selective outcome reporting	Does the study report appear to have selective outcome reporting?						All pre-specified outcomes of interest have been reported in completion.
Financial conflict of interest	Did the study receive any support from a company, study author, or other entity having a financial interest in any of the exposures studied?						The authors did not state competing financial interests, and no other objectionable entities were observed.
Other	Did the study appear to have other problems that could put it at a risk of bias?

## Sheet: 43
Polybrominated diphenyl ethers – Plasma levels and thyroid status of workers at an electronic recycling facility
Domain	Questions	Low	Probably low	Probably high	High	Not applicable	Comments
Study group representation	Are the study groups at risk of not representing their source populations in a manner that might introduce selection bias?						The study participants were representative of the target population.
Knowledge of group assignments	Was knowledge of the group assignments inadequately prevented during the study, potentially leading to subjective measurement of either exposure or outcome?						Not likely to influence exposure or outcome measurement.
Exposure assessment methods	Were exposure assessment methods lacking accuracy?						There is sufficient information provided that gives confidence in rating low risk of bias for exposure assessment methods.
Outcome assessment methods	Were outcome assessment methods lacking accuracy?						There is sufficient information provided that gives confidence in rating low risk of bias for outcome assessment methods.
Confounding	Was potential confounding inadequately incorporated?						Only adjustments made to the analysis were changes observed in BMI at sampling times.
Incomplete outcome data	Were incomplete outcome data inadequately addressed?						The number of sampling occasions varied widely between eleven participants of the study, while three subjects were excluded from the analysis due to fewer sampling occasions (<4). The low participation in the study may have been due to the unavailability of participants or that the participation was voluntary; the reasons were not specified in the study. Missing data is enough to affect the signi…
Selective outcome reporting	Does the study report appear to have selective outcome reporting?						Outcome of interest is reported incompletely (effect size is not provided, significant results are reported as positive or negative).
Financial conflict of interest	Did the study receive any support from a company, study author, or other entity having a financial interest in any of the exposures studied?						The authors cite "knowledge foundation" as the fund provider. Limited information is available for the fund provider, and the websites seem to be broken. The LinkedIn page was the only other official source of information, which did not suggest if it is private or public funded foundation (https://www.linkedin.com/company/knowledge-foundation/about/).
Other	Did the study appear to have other problems that could put it at a risk of bias?

## Sheet: 44
Polychlorinated biphenyls and polybrominated biphenyl ethers in adipose tissue and matched serum from an E-waste recycling area (Wenling, China)
Domain	Questions	Low	Probably low	Probably high	High	Not applicable	Comments
Study group representation	Are the study groups at risk of not representing their source populations in a manner that might introduce selection bias?						There were additional ten pregnant women selected as controls. Inadequate information is given about the differences in the participant of both the groups other than the difference in time of exposure, and differences in exposure levels obtained in blood samples (details were given only for the exposed group while the control group's exposure levels were given as summation of congeners). However,…
Knowledge of group assignments	Was knowledge of the group assignments inadequately prevented during the study, potentially leading to subjective measurement of either exposure or outcome?						Not likely to influence exposure or outcome measurement.
Exposure assessment methods	Were exposure assessment methods lacking accuracy?						There is sufficient information provided that gives confidence in rating low risk of bias for exposure assessment methods.
Outcome assessment methods	Were outcome assessment methods lacking accuracy?						There is sufficient information provided that gives confidence in rating low risk of bias for outcome assessment methods.
Confounding	Was potential confounding inadequately incorporated?						The analysis was adjusted for maternal age, pre-pregnancy BMI, gestational weeks, and maternal parity.
Incomplete outcome data	Were incomplete outcome data inadequately addressed?						Thyroid hormones were analysed for only 89% (57/64) of the participants - enough to cause a significant change in results obtained; no reasons were given for the decrease in the number of samples analysed. Even though no significant results were obtained for associations with thyroid hormones, there is a possibility of change in results nonetheless. Furthermore, the results for the control group …
Selective outcome reporting	Does the study report appear to have selective outcome reporting?						All associations were given for thyroid hormones; no associations for neonatal health given as it was not an objective. The study did not provide any p-values for the associations but indicated that there were no significant results for PBDEs.
Financial conflict of interest	Did the study receive any support from a company, study author, or other entity having a financial interest in any of the exposures studied?						The authors did not state competing financial interests and no other objectionable entities were observed.
Other	Did the study appear to have other problems that could put it at a risk of bias?

## Sheet: 45
Examining the relationship between brominated flame retardants (BFR) exposure and changes of thyroid hormone levels around e-waste dismantling sites
Domain	Questions	Low	Probably low	Probably high	High	Not applicable	Comments
Study group representation	Are the study groups at risk of not representing their source populations in a manner that might introduce selection bias?						Inadequate description of participants is given. No data shown for demographics of individual arms. That is, no differences in arms can be seen or if there were any significant demographic differences. It raises concerns if the arms were comparable or not. However, the study authors report adjusting the statistical analysis for plasma total lipids, gender, alcohol consumption, smoking and age. Th…
Knowledge of group assignments	Was knowledge of the group assignments inadequately prevented during the study, potentially leading to subjective measurement of either exposure or outcome?						Not likely to influence exposure or outcome measurement.
Exposure assessment methods	Were exposure assessment methods lacking accuracy?						There is sufficient information provided that gives confidence in rating low risk of bias for exposure assessment methods.
Outcome assessment methods	Were outcome assessment methods lacking accuracy?						There is sufficient information provided that gives confidence in rating low risk of bias for outcome assessment methods.
Confounding	Was potential confounding inadequately incorporated?						The complete demographics description of the participants has not been shown. However, the authors stated the known confounders and adjusted the statistical analysis (plasma total lipids, gender, alcohol consumption, smoking and age). There is probaly a low risk of bias due to confounders.
Incomplete outcome data	Were incomplete outcome data inadequately addressed?						The study methods section and initial thyroid hormones assessment table stated 442 people participating in the study (236 occupationally exposed, 89 non-occupationally exposed and 117 control group participants). In contrast, later in the study, the number of participants increased in tables totalling 448 (239 occupationally exposed, 93 non-occupationally exposed and 116 control group participant…
Selective outcome reporting	Does the study report appear to have selective outcome reporting?						The outcome of interest is reported incompletely (effect size is not provided for non-significant associations). Only significant results are shown, which did not include any selected PBDE congeners assessed in this review.
Financial conflict of interest	Did the study receive any support from a company, study author, or other entity having a financial interest in any of the exposures studied?						The authors did not state competing financial interests and no other objectionable entities were observed.
Other	Did the study appear to have other problems that could put it at a risk of bias?						The congeners authors set out to detect in the participants is undefined in the abstract/introduction/methods sections, or anywhere else in the article, only the term "PBDEs" has been used. It raises questions about the authors' initial focus, or whether they tried to detect all 209 possible congeners of PBDEs.

## Sheet: 46
Association of PCB, PBDE and PCDD/F body burdens with hormone levels for children in an e-waste dismantling area of Zhejiang Province, China
Domain	Questions	Low	Probably low	Probably high	High	Not applicable	Comments
Study group representation	Are the study groups at risk of not representing their source populations in a manner that might introduce selection bias?						The study participants were representative of the target population.
Knowledge of group assignments	Was knowledge of the group assignments inadequately prevented during the study, potentially leading to subjective measurement of either exposure or outcome?						Not likely to influence exposure or outcome measurement.
Exposure assessment methods	Were exposure assessment methods lacking accuracy?						Uncertain how the exposure samples were obtained
Outcome assessment methods	Were outcome assessment methods lacking accuracy?						There is sufficient information provided that gives confidence in rating low risk of bias for outcome assessment methods.
Confounding	Was potential confounding inadequately incorporated?						The analysis was adjusted for gender, age, and BMI.
Incomplete outcome data	Were incomplete outcome data inadequately addressed?						No missing data or attrition was detected.
Selective outcome reporting	Does the study report appear to have selective outcome reporting?						Relationship not evaluated for individual PBDE congeners with pre-specified hormone levels, except for ACTH. However, data was given for the relationship of ∑PBDEs with all the pre-specified hormones (that is, TT3, TT4, FT3, FT4, TSH, ACTH, cortisol and growth hormone).
Financial conflict of interest	Did the study receive any support from a company, study author, or other entity having a financial interest in any of the exposures studied?						The authors did not state competing financial interests and no other objectionable entities were observed.
Other	Did the study appear to have other problems that could put it at a risk of bias?

## Sheet: 47
Effects of PCBs and PBDEs on thyroid hormone, lymphocyte proliferation, hematology and kidney injury markers in residents of an e-waste dismantling area in Zhejiang, China
Domain	Questions	Low	Probably low	Probably high	High	Not applicable	Comments
Study group representation	Are the study groups at risk of not representing their source populations in a manner that might introduce selection bias?						The study participants were representative of the target population.
Knowledge of group assignments	Was knowledge of the group assignments inadequately prevented during the study, potentially leading to subjective measurement of either exposure or outcome?						Not likely to influence exposure or outcome measurement.
Exposure assessment methods	Were exposure assessment methods lacking accuracy?						There is sufficient information provided that gives confidence in rating low risk of bias for exposure assessment methods.
Outcome assessment methods	Were outcome assessment methods lacking accuracy?						There is sufficient information provided that gives confidence in rating low risk of bias for outcome assessment methods.
Confounding	Was potential confounding inadequately incorporated?						There was no indication that lipid adjustments were made to PBDE exposure levels. The analysis was adjusted for age and gender.
Incomplete outcome data	Were incomplete outcome data inadequately addressed?						One participant (3%) was missing in thyroid function analysis in the exposure group without justification; however, that may not have been enough to cause any significant shift in the study's outcome.
Selective outcome reporting	Does the study report appear to have selective outcome reporting?						All pre-specified outcomes of interest have been reported in completion
Financial conflict of interest	Did the study receive any support from a company, study author, or other entity having a financial interest in any of the exposures studied?						The authors did not state competing financial interests and no other objectionable entities were observed.
Other	Did the study appear to have other problems that could put it at a risk of bias?

[truncated: 10 more sheets: 48, 49, 50, 51, 52, 53, 54, 55, 56, 57]
