# Supplementary material for: Effects of Polybrominated Diphenyl Ethers on Hormonal and Reproductive Health in E-Waste-Exposed Population: A Systematic Review
Source: Int J Environ Res Public Health. 2022 Jun 25;19(13):7820. doi: 10.3390/ijerph19137820 (PMC9265575; doi:10.3390/ijerph19137820)
Supplement: Supplementary file 1 [file ijerph-19-07820-s001.zip › Supplementary material S4 - Overall quality and strength assessment.xlsx]

## Sheet: Contents
Serial number	Content
1	Quality and Strength Assessment - Thyroid Hormones
2	Quality and Strength Assessment - Reproductive Hormones
3	Quality and Strength Assessment - Other Hormones
4	Quality and Strength Assessment - Neonatal Health
5	Quality and Strength Assessment - Semen Quality
Click on a cell to jump to the sheet

## Sheet: 1 Q&S Thyroid Hormones
Criteria	Summary of criteria	Final ratings	Rationale
Downgrade Criteria
Risk of bias	Study limitations – a substantial risk of bias across body of evidence	0 (No change)	From the 13 studies that measured associations with thyroid hormones, seven studies (53%) selectively reported their outcomes by only providing significant associations. M. Y. Zheng et al. [51] did not report all the effect sizes as thyroid hormones were not the primary objective, but the study did not suffer from any other biases. Two of the seven studies [43,45] had a particularly high risk of …
Indirectness	Evidence was not directly comparable to the question of interest (i.e., population, exposure, comparator, outcome)	0 (No change)	The PECO question and inclusion and exclusion criteria were designed such that most of the indirect evidence was excluded from the beginning. The PECO of the included studies closely resembled the preselected interest of the reviewers (such as choosing to include only studies of the human population with exposure to e-waste), which allowed comparability between studies. A downgrade is unwarranted…
Inconsistency	Widely different estimates of effect in similar populations (heterogeneity or variability in results)	-1 (downgraded 1 level)	The number of datasets available was low due to selective outcome reporting, which prevented the reviewers from performing a meta-analysis and determining the overall direction of effect decisively. The results obtained with PBDEs, excluding Julander et al. [43] and Wang et al. [45], were: TT3 – mostly positive direction of effect in all studies with a four significant results (5% of all statisti…
Imprecision	Studies had few participants and few events (wide CIs as judged by reviewers)	-1 (downgraded 1 level)	The number of participants included in studies ranged from 45 to 167, with a median of 79 and a mean of 91.4 participants (excluding studies with a high risk of bias)[43,45]. The expected variation in exposed and unexposed arms of studies are not fully understood yet. Two studies [46,47] notably experienced small sample sizes (n=45 and n=55, respectively) as some effect sizes were large but still…
Publication bias	Studies missing from body of evidence, resulting in an over or underestimate of true effects from exposure	0 (No change)	It proved difficult to search for unpublished studies related to the subject, resulting in no comparison between published and unpublished data. The number of participants in the studies was not large but not low enough to suggest a high risk for publication bias. A funnel plot would not be reasonable in this case as a deterministic characteristic for publication bias since the effects of the PBD…
Upgrade Criteria
Large magnitude of effect	Upgraded if modelling suggested confounding alone unlikely to explain associations with large effect estimate as judged by reviewers	0 (No change)	There was no large magnitude of effect seen across studies to upgrade this criterion.
Dose–response	Upgraded if consistent relationship between dose and response in one or multiple studies, and/or dose response across studies	0 (No change)	No dose-response could be established judging from this selection of studies to allow for an upgrade.
Confounding minimizes effect	Upgraded if consideration of all plausible residual confounders or biases would underestimate the effect or suggest a spurious effect when results show no effect	0 (No change)	There was no indication that adjustments to the analysis would make the associations stronger. Hence, no upgrade is warranted in this criterion.
Overall quality of evidence		Moderate	Two studies with high risk of biases were not considered, thus eleven studies remained that informed our opinion. Some trends were seen across the studies that suggest that PBDEs might be toxic to thyroid function in humans, resulting in higher TT3 levels and lower TT4, FT3, and FT4 levels, but high uncertainty in TSH levels. The overall quality of evidence was neither downgraded or upgraded resu…
Overall strength of evidence		Limited evidence of toxicity	The available evidence is limited to draw firm conclusions and additional high-quality studies in other demographies have the potential to change the observed results. Besides selective outcome reporting reducing the number of data sets available for analysis, the studies had wide confidence intervals resulting in few statistically significant associations. More high-quality evidence is needed to…

## Sheet: 2 Q&S Reproductive Hormones
Criteria	Summary of criteria	Final ratings	Rationale
Downgrade Criteria
Risk of bias	Study limitations – a substantial risk of bias across body of evidence	0 (No change)	From the three studies available for consideration, two studies [40,52] were free from risk of bias, while one [49] selectively reported only significant associations without any other risk of biases. Thus, downgrading the body of evidence did not seem suitable for risk of bias.
Indirectness	Evidence was not directly comparable to the question of interest (i.e., population, exposure, comparator, outcome)	0 (No change)	The PECO of the three studies were directly relevant to this review.
Inconsistency	Widely different estimates of effect in similar populations (heterogeneity or variability in results)	0 (No change)	There were limited number of datasets available to compare for consistency. Where comparison could be made, no heterogeneity was observed, except for the associations of PBDEs with estradiol (E2) in males. Downgrading was not warranted for inconsistency.
Imprecision	Studies had few participants and few events (wide CIs as judged by reviewers)	-1 (downgraded 1 level)	The three studies had 112, 100, and 76 participants. The confidence intervals were not narrow, but they were not as wide to warrant downgrading two levels for imprecision.
Publication bias	Studies missing from body of evidence, resulting in an over or underestimate of true effects from exposure	0 (No change)	There was no unpublished research data discovered in the population of interest to compare these studies. The studies did not have other indications for publication bias to give a lower rating in this criterion.
Upgrade Criteria
Large magnitude of effect	Upgraded if modelling suggested confounding alone unlikely to explain associations with large effect estimate as judged by reviewers	0 (No change)	There was no consistently large magnitude of effect observed that would allow for upgrading in this criterion.
Dose–response	Upgraded if consistent relationship between dose and response in one or multiple studies, and/or dose response across studies	0 (No change)	An insufficient number of studies were available to form a dose-response characteristic from different PBDE exposure levels.
Confounding minimizes effect	Upgraded if consideration of all plausible residual confounders or biases would underestimate the effect or suggest a spurious effect when results show no effect	0 (No change)	All possible confounding adjustments were not made in the studies, and it is uncertain how adjusting for confounders would change the effect sizes currently observed.
Overall quality of evidence		Moderate	There were no sizeable deficiencies in the studies. No downgrades or upgrades are warranted for the body of evidence available.
Overall strength of evidence		Limited evidence of toxicity	The number of studies was limited to draw any conclusions with confidence. More research is needed to come to a judgment regarding the toxicity of PBDEs on reproductive hormones.

## Sheet: 3 Q&S Other Hormones
Criteria	Summary of criteria	Final ratings	Rationale
Downgrade Criteria
Risk of bias	Study limitations – a substantial risk of bias across body of evidence	-2 (Downgraded two levels)	None of the three studies [46,48,57] considered for evaluation were free from risk of biases. All three studies made confounding adjustments inadequately, where P. Xu et al. [46] and X. Xu et al. [48] made adjustments only for gender, age and BMI while Xu et al. [57] did not describe any adjustments made to the analysis. There was also a high risk of selective outcome bias in P. Xu et al. [46] an…
Indirectness	Evidence was not directly comparable to the question of interest (i.e., population, exposure, comparator, outcome)	0 (No change)	The PECO of the three studies were directly relevant to this review.
Inconsistency	Widely different estimates of effect in similar populations (heterogeneity or variability in results)	0 (No change)	No comparison was possible as the studies examined different hormones, with only possible comparison for IGF-1 where X. Xu et al. [48] leaned slightly negative without any statistically significant associations while Xu et al. [57] found two significantly positive associations. The limited data available for examining consistency did not support downgrading the body of evidence.
Imprecision	Studies had few participants and few events (wide CIs as judged by reviewers)	0 (No change)	The number of participants in P. Xu et al. [46] was small with 45 children, while X. Xu et al. [48] and Xu et al. [57] had moderate number of participants (167 and 154, respectively). There was no downgrade given in this criterion.
Publication bias	Studies missing from body of evidence, resulting in an over or underestimate of true effects from exposure	0 (No change)	P. Xu et al. [46] had a small number of participants (45 children) and reported large effect sizes with six significant associations out of eight evaluated (75%). To the best of our knowledge, there have been no other studies on the evaluation of PBDE exposure with ACTH hormone in humans, especially in e-waste exposed population. Early significant associations with small sample sizes are typical …
Upgrade Criteria
Large magnitude of effect	Upgraded if modelling suggested confounding alone unlikely to explain associations with large effect estimate as judged by reviewers	0 (No change)	A large effect size was seen in P. Xu et al. [46], but there were no other studies to add to the evidence. Cortisol, growth hormone and IGF-1 also did not have enough data available to assess; thus, no upgrades were awarded in this criterion.
Dose–response	Upgraded if consistent relationship between dose and response in one or multiple studies, and/or dose response across studies	0 (No change)	There were not enough studies to establish a dose-response relationship for either of the hormones.
Confounding minimizes effect	Upgraded if consideration of all plausible residual confounders or biases would underestimate the effect or suggest a spurious effect when results show no effect	0 (No change)	It cannot be determined how adjusting for residual confounders would affect the relationship between PBDEs and hormones.
Overall quality of evidence		Low	There was a high risk of bias in the body of evidence to downgrade the overall quality from moderate to low.
Overall strength of evidence		Inadequate evidence of toxicity	There were a limited number of studies available for assessment. More high-quality studies are required to reach a conclusion.

## Sheet: 4 Q&S Neonatal Health
Criteria	Summary of criteria	Final ratings	Rationale
Downgrade Criteria
Risk of bias	Study limitations – a substantial risk of bias across body of evidence	-1 (Downgraded one level)	The body of evidence had a considerable risk of bias. Li et al. [54] performed statistical analysis only for ∑PBDEs but did not adjust for confounders; however, the relationships observed were strong to suggest that the effects were related to true outcome. Wu et al. [55] selectively reported outcomes where they provided associations for all the PBDE congeners for gestational age and adverse birt…
Indirectness	Evidence was not directly comparable to the question of interest (i.e., population, exposure, comparator, outcome)	0 (No change)	The body of evidence considered was directly relevant to the outcomes of interest of the reviewers. There was no downgrade deemed necessary in this domain.
Inconsistency	Widely different estimates of effect in similar populations (heterogeneity or variability in results)	0 (No change)	The direction of effects was mostly consistent across the studies. Head circumference, neonatal weight, Apgar score, and neonatal body mass index showed negative associations with increasing PBDE levels, while gestational age, neonatal height, and adverse birth outcomes had positive associations.
Imprecision	Studies had few participants and few events (wide CIs as judged by reviewers)	0 (No change)	The number of participants in the four studies selected for consideration had 154 to 300 participants. Although not quite narrow, the confidence intervals were not wide enough to rate down the body of evidence.
Publication bias	Studies missing from body of evidence, resulting in an over or underestimate of true effects from exposure	0 (No change)	There were no unpublished research papers found, so a comparison in results could not be made. Although confounder adjustments were not suitably performed, the studies were consistent with sufficiently large participation such that lowering down for the overall evidence for publication bias was unwarranted.
Upgrade Criteria
Large magnitude of effect	Upgraded if modelling suggested confounding alone unlikely to explain associations with large effect estimate as judged by reviewers	0 (No change)	A large magnitude of effect was seen in some cases; however, the number of studies showing the results is scarce, and the risk of bias existed. Therefore, upgrading the body of evidence for large magnitude of effect would not be justified.
Dose–response	Upgraded if consistent relationship between dose and response in one or multiple studies, and/or dose response across studies	0 (No change)	A limited number of studies were available to form a dose-response curve; hence, no upgrade is awarded.
Confounding minimizes effect	Upgraded if consideration of all plausible residual confounders or biases would underestimate the effect or suggest a spurious effect when results show no effect	0 (No change)	It is uncertain how adjusting for residual confounders would affect the effect sizes observed in these studies. Only L. Xu et al. [56] out of the four studies adjusted for smoking and alcohol consumption while the other three failed to mention confounding adjustments made to the analysis. Interestingly, L. Xu et al. [56] found many significant associations, so it can also be inferred that effect …
Overall quality of evidence		Moderate	Although there was a high risk of bias among the studies considered for the analysis due to confounders and selective outcome reporting, the consistency in the direction and magnitude of results were confidence-inducing that there is a presence of true outcome. All things considered, a change in overall quality of evidence was not justifiable.
Overall strength of evidence		Limited evidence of toxicity	The available evidence suggests that PBDEs affect neonatal health, but the number of studies is limited to ascertain the judgment for toxicity. More observational studies are needed to validate the results while adjusting for possible confounding factors.

## Sheet: 5 Q&S Semen Quality
Criteria	Summary of criteria	Final ratings	Rationale
Downgrade Criteria
Risk of bias	Study limitations – a substantial risk of bias across body of evidence	-1 (Downgraded one level)	Only two studies assessed semen quality [49,54] which selectively reported their outcomes. The final rating was downgraded one level.
Indirectness	Evidence was not directly comparable to the question of interest (i.e., population, exposure, comparator, outcome)	0 (No change)	The PECO of the two studies were directly relevant to this review.
Inconsistency	Widely different estimates of effect in similar populations (heterogeneity or variability in results)	0 (No change)	There were not an adequate number of data points to say the results were consistent. Only total sperm count outcomes were comparable, that too for different congeners, but the direction and effect sizes were consistent.
Imprecision	Studies had few participants and few events (wide CIs as judged by reviewers)	-1 (Downgraded one level)	Even though the magnitude of effect was large, the confidence intervals were broad as the size was limited to 57 and 76 participants; thus the overall evidence was downgraded a level.
Publication bias	Studies missing from body of evidence, resulting in an over or underestimate of true effects from exposure	0 (No change)	There were no unpublished research papers found in the population of interest to compare with the selection of studies. Even though studies are small in size and showing early strong correlations, they were not marked down for publication bias because the number of studies is scarce, and there is a possibility of true outcome.
Upgrade Criteria
Large magnitude of effect	Upgraded if modelling suggested confounding alone unlikely to explain associations with large effect estimate as judged by reviewers	0 (No change)	The magnitude of effect observed was large, but also the results are selectively reported. From the 39 possible associations that the authors could collectively show, only six significant results were reported (15%), which reveals that the majority of the associations were non-significant. However, the non-significance of results can also be attributed to the small sample size. If the authors pro…
Dose–response	Upgraded if consistent relationship between dose and response in one or multiple studies, and/or dose response across studies	0 (No change)	The number of studies is limited to establish a dose-response relationship; hence, no upgrades are awarded.
Confounding minimizes effect	Upgraded if consideration of all plausible residual confounders or biases would underestimate the effect or suggest a spurious effect when results show no effect	0 (No change)	Important confounders for the decrease in semen quality were considered. Adjusting for residual confounders does not suggest that effect sizes would have a large effect; thus, no upgrades are given in this criterion.
Overall quality of evidence		Low	The studies reported only significant associations, and the confidence intervals were large enough to lower the quality of evidence from moderate to low.
Overall strength of evidence		Limited evidence of toxicity	The number of studies and the significant associations reported in the studies considered for review are not adequate to give a firm conclusion about the toxicity of PBDEs on the semen quality, even though the magnitude of effect reported was considerable. More high-quality research is needed which do not report the results selectively to give strength to the evidence.
